# Supplementary material for: Predicting hospital and emergency department utilization among community-dwelling older adults: Statistical and machine learning approaches
Source: PLoS One. 2018 Nov 1;13(11):e0206662. doi: 10.1371/journal.pone.0206662 (PMC6211724; doi:10.1371/journal.pone.0206662)
Supplement: S2 Table — (CSV) [file pone.0206662.s002.csv]

List of predictors by descending importance
Falls (last 90 days)
6-month retrospective ED visits with injurious fall (admin data)
Weekly informal support hours
Age
Informal helper lives with client
Unsteady gait
6-month retrospective ED visits (admin data)
Urinary Incontinence CAP
Use of pads or briefs to protect against wetness
Short-Term Memory
MAPLe
Informal helper assists with ADLs
Other fractures
Treatments: Medical alert bracelet
Institutional Risk CAP
Bladder Incontinence
ADL CAP
Client or caregiver believes client would be better off elsewhere
Antidepressants
Cognitive Performance Scale
ADL: Mobility in bed
Cognitive skills for daily decision-making
Hearing
Arthritis
DIVERT Scale
ADL: Transfer
Psychiatric diagnosis
Living arrangement
Pressure Ulcer CAP
Informal support CAP
RUGS-III / HC
Retrospective ED visits (assessment)
ADL Long Form
IADL: Managing medications (difficulty)
Mobility device (indoors)
ADL: Locomotion in home
Hypnotics
Dementia
Health Services: Home health aides (days)
Difficulty accessing rooms in house
Procedural Memory
Osteoporosis
IADL: Managing finances (difficulty)
Morbid obesity
IADL: Managing finances (performance)
Difficulty entering/leaving home
Vision
Mobility device (outdoors)
ADL: Toilet Use
Cardiorespiratory CAP
Sadness
Management of catheter
Relationship to informal helper
Treatments: Skin treatment
Client believes he/she is capable of increased functional independence
ADL: Personal hygiene
Informal helper willing to increase emotional support
Health Services: Homemaking (days)
Pressure ulcer
Stair Climbing
Comprehension
Bowel Conditions CAP
Congestive heart failure
IADL Involvement scale
IADL: Transportation (performance)
Hypertension
Social isolation
Fear of falling
Unusually poor hygiene
ADL Decline
Skin tears or cuts
Worsening of decision-making
Pressure ulcer risk scale
ADL: Dressing upper body
IADL: Managing medications (performance)
Caregiver believes client is capable of increased functional independence
Who lived with
IADL: Meal preparation (difficulty)
Personal Support Algorithm group
IADL: Meal preparation (performance)
Marital Status
Sex
Caregiver expresses feelings of distress, anger, or depression
Relationship to second informal helper
ADL: Bathing
Health Services: Occupational therapy (days)
Cataract
Appropriate Medications CAP
CRISIS Scale
Received influence vaccination
Bowel Incontinence
CHESS Scale
Change in social activities
ADL: Dressing lower body
Wandering
Informal helper willing to increase IADL support
Worsening bladder incontinence
Communication CAP
Recently moved in with other persons
Cancer
IADL Difficulty scale
Health Services: Homemaking (hours)
Hip fracture
Other wound care
Informal helper willing to increase ADL support
IADL: Phone use (difficulty)
Treatments: Occupational Therapy
Health Services: Home health aides (hours)
Intensity of pain
COPD
Health Services: Occupational therapy (hours)
Number of days went outside
Adherence with medications
