# Supplementary material for: Predicting hospital and emergency department utilization among community-dwelling older adults: Statistical and machine learning approaches
Source: PLoS One. 2018 Nov 1;13(11):e0206662. doi: 10.1371/journal.pone.0206662 (PMC6211724; doi:10.1371/journal.pone.0206662)
Supplement: S4 Table — (CSV) [file pone.0206662.s004.csv]

List of predictors by descending importance
6-month retrospective ED visits (admin data)
DIVERT Scale
6-month retrospective hospitalizations (admin data)
Retrospective hospital admits (assessment)
Retrospective ED visits (assessment)
Appropriate Medications CAP
Health Services: Visit nursing (hours)
Health Services: Visit nursing (days)
Shortness of breath
Cardiorespiratory CAP
COPD
Pressure ulcer risk scale
Number of medications
Treatments: Nursing monitoring less than daily
CHESS Scale
Congestive heart failure
Age
Sex
Self-reported poor health
Overall change in care needs
ADL CAP
Neglected, abused or mistreated
Management of catheter
Renal failure
Falls (last 90 days)
CRISIS Scale
ADL Decline
Dressings
Intensity of pain
Depression Rating Scale
6-month retrospective ED visits with injurious fall (admin data)
RUGS-III / HC
Unexplained injuries
Cancer
IADL: Phone use (difficulty)
Treatments: Occupational Therapy
Treatments: Medication by injection
Treatments: Medication by injection
Hypnotics
Use of an indwelling urinary catheter
RUGS-III HC Categories
Diabetes
Stair Climbing
Coronary artery disease
Comprehension
Any troubling skin conditions
Sad, pained, or worried facial expressions
ADL Long Form
Frequency of pain
Decline in mood indicators
Prevention CAP
Treatments: Daily nurse monitoring
ADL: Locomotion outside of home
Disruptive pain
Living arrangement
ADL: Locomotion in home
Health Services: Occupational therapy (hours)
Procedural Memory
Relationship to informal helper
ADL: Transfer
Sadness
Personal Support Algorithm group
Treatments: Skin treatment
ADL: Toilet Use
Mobility device (indoors)
Home care needs
IADL: Phone use (performance)
Client or caregiver believes client would be better off elsewhere
Loss of appetite
Unsteady gait
Number of days went outside
Health Services: Occupational therapy (days)
ADL: Dressing lower body
Treatments: Special diet
IADL Involvement scale
Character of pain
Dysthymia
Expression
Treatments: Oxygen
IADL: Managing finances (performance)
Dizziness
Marital Status
Edema
Relationship to second informal helper
Cognitive skills for daily decision-making
Short-Term Memory
Psychiatric diagnosis
Bowel Conditions CAP
Bladder Incontinence
Who lived with
Dementia
Hours of physical exercise in last 3 days
ADL: Dressing upper body
Repetitive Health Complaints
Mobility device (outdoors)
IADL: Transportation (performance)
Informal helper lives with client
Stasis ulcer
Urinary Incontinence CAP
Repetitive anxious complaints
Hearing
Client believes he/she is capable of increased functional independence
Bowel Incontinence
Management of IV
UTI in last 30 days
IADL: Managing medications (performance)
Management of oxygen
Cognitive Performance Scale
